# Supplementary material for: Phylogeny and Genetic Divergence among Sorghum Mosaic Virus Isolates Infecting Sugarcane
Source: Plants (Basel). 2023 Nov 2;12(21):3759. doi: 10.3390/plants12213759 (PMC10648118; doi:10.3390/plants12213759)
Supplement: Supplementary file 1 [file plants-12-03759-s001.zip]

Archive with 1 entries (1 files):
- plants-2684281-supplementary.pdf
